# Supplementary material for: Proximate determinants of the frequency of mosquito sounds: separating species-specific effects from environmentally driven variations - Implications for AI species recognition
Source: PLoS One. 2026 Mar 4;21(3):e0343060. doi: 10.1371/journal.pone.0343060 (PMC12959652; doi:10.1371/journal.pone.0343060)
Supplement: S1 Table — WBF = wingbeat frequency. The mention of harmonic convergence and rapid frequency modulation follows the terms used by the authors in the papers. (XLSX) [file pone.0343060.s001.xlsx]

## Sheet: Table
Factor	Detail	Sound type	Species	Impact	Direction of the effect	Within or among individual	Reference
Sex	-	Acoustic	Aedes aegypti	Yes	WBF higher in males	Among individuals	Arthur et al. 2014
	-	Acoustic	Anopheles gambiae	Yes	WBF higher in males	Among individuals	Brogdon 1998
			Anopheles arabiensis
			Anopheles melas
	-	Acoustic	Aedes aegypti	Yes	WBF higher in males	Among individuals	Kahn et al. 1945
			Aedes albopictus
			Anopheles quadrimaculatus
			Culex pipiens
	-	Acoustic	Anopheles balabacensis	Yes	WBF higher in males	Among individuals	Ogawa and Kanda 1986
			Anopheles minimus
			Anopheles sineroides
	-	Acoustic	Aedes aegypti	Yes	WBF higher in males	Among individuals	Park et al. 2023
	-	Acoustic	Aedes albopictus	Yes	WBF higher in males	Among individuals	Rajan et al. 2025
			Culex quinquefasciatus
	-	Acoustic	Anopheles atroparvus	Yes	WBF higher in males	Among individuals	Perevozkin and Bondarchuk 2015
			Anopheles maculipennis s.s.
			Anopheles messeae
	-	Acoustic	Aedes aegypti	Yes	WBF higher in males	Among individuals	Staunton et al. 2019
	-	Acoustic	Anopheles arabiensis	Yes	WBF higher in males	Among individuals	Wekesa et al. 1998
			Anopheles gambiae
Age	Number of hours post-emergence	Acoustic	Aedes albopictus	Yes	WBF increases up until 36h	NA	Rajan et al. 2025
			Culex quinquefasciatus
	Number of days post-emergence	Acoustic	Aedes aegypti	Yes	WBF increased with age up until 3 days after emergence and then reached a plateau until day 5	Within individuals	Costello 1974
	Number of days post-emergence	Opto-acoustic	Culex quinquefasciatus	No	-	Among individuals	Kim et al. 2024
	Number of days post-emergence	Acoustic	Anopheles balabacensis	Yes	WBF increased with age up until 2 days after emergence and then reached a plateau until day 10	NA	Ogawa and Kanda 1986
			Anopheles minimus
			Anopheles sineroides
	Number of weeks post-emergence	Acoustic	Aedes aegypti	Yes	WBF increased weekly for up to 4 weeks	Among individuals	Park et al. 2023
	Number of weeks post-emergence	Acoustic	Aedes aegypti	Yes	WBF increased between with age up until week 3	Among individuals	Staunton et al. 2019
Weight	-	Acoustic	Aedes aegypti	Yes	WBF increased with increased weight	Within individuals	Costello 1974
Size	Larval rearing temperature	Acoustic	Aedes aegypti	Yes	WBF increased when size decreased	Among individuals	Costello 1974
	Larval density	Acoustic	Aedes aegypti	No	-	Among individuals	Costello 1974
	Larval density	Acoustic	Aedes aegypti	No	-	Among individuals	Villarreal et al. 2017
	Larval density	Opto-acoustic	Aedes aegypti	Yes	WBF increased when wing length decreased	Among individuals	De Nadai et al. 2021
	Wing length
	Larval diet	Acoustic	Aedes aegypti	Yes	WBF increased when size decreased	Among individuals	Costello 1974
	Larval diet	Acoustic	Aedes aegypti	Yes	WBF increased when size increased	Among individuals	Staunton et al. 2019
	Wing length	Acoustic	Aedes aboriginis	Yes	WBF decreased with increasing wing length	Among species	Belton and Costello 1979
			Aedes campestris
			Aedes cinereus
			Aedes dorsalis
			Aedes flavescens
			Aedes jirchii
			Aedes increpitus
			Aedes spencerii
			Aedes vexans
			Anopheles earlei
			Culex pipiens L.
			Culex tarsalis
			Culiseta inornata
	Wing length	Acoustic	Aedes aegypti	Yes	WBF decreased with increasing wing length	NA	Belton 1986
	Wing length	Acoustic	Anopheles gambiae	Yes	WBF increased with increasing wing length	Among individuals	Cator et al. 2010
	Wing length	Acoustic	Anopheles aconitus	Yes	WBF decreased with increasing wing length	Among species	Ogawa and Kanda 1986
			Anopheles balabacensis
			Anopheles engarensis
			Anopheles hyrcanus
			Anopheles leucosphyrus
			Anopheles maculatus
			Anopheles minimus
			Anopheles sineroides
			Anopheles synensis
	Wing length	Acoustic	An. arabiensis	Yes	WBF increased with increasing wing length	Among individuals	Wekesa et al. 1998
			An. gambiae
Oviposition	Oviposition or not	Acoustic	Anopheles balabacensis	No	-	Both	Ogawa and Kanda 1986
	Oviposition or not	Acoustic	Aedes aegypti	No	-	Both	Costello 1974
	Oviposition or not	Acoustic	Aedes albopictus	Yes	WBF tends to decrease after oviposition	NA	Rajan et al. 2025
			Culex quinquefasciatus
Mating status	Female	Acoustic	Anopheles balabacensis	No	-	Among individuals	Ogawa and Kanda 1986
	Female	Acoustic	Aedes aegypti	No	-	Among individuals	Costello 1974
Swarming status	-	Acoustic	Anopheles	Yes	Male WBF were higher during swarming	Within individuals	Somers et al. 2022
	-	Acoustic	Aedes albopictus	No	-	NA	Rajan et al. 2025
			Culex quinquefasciatus
	-	Acoustic	Anopheles albimanus	Yes	Males WBF converged during swarming	Among individuals	Pantoja-Sanchez et al. 2019
	-	Acoustic	Anopheles gambiae	Yes	Male and female WBF were higher during swarming	Among individuals	Garcia-Castillo et al. 2021
Feeding status	Blood	Opto-acoustic	Aedes aegypti	Yes	Blood fed females had higher WBF that non blood fed ones	Among individuals	Kim et al. 2024
			Aedes albopictus	No	-
			Culex quinquefasciatus	Yes	Blood fed females had higher WBF that non blood fed ones
	Blood	Acoustic	Anopheles balabacensis	Yes	Blood fed females had higher WBF that non blood fed ones	Among individuals	Ogawa and Kanda 1986
	Blood	Acoustic	Aedes aegypti	Yes	No among-individual effect	Both	Costello 1974
					Within individual: WBF increased after meal
	Blood	Acoustic	Aedes albopictus	Yes	WBF increased after blood-feeding	NA	Rajan et al. 2025
			Culex quinquefasciatus
	Sugar	Acoustic	Aedes aegypti	Yes	No among-individual effect	Both	Costello 1974
					Within individual: WBF increased after meal
Infection status	Dirofilaria immitis	Acoustic	Aedes aegypti	Yes	WBF decreased with increased parasite load	Among individuals	Park et al. 2020
	Wolbachia	Acoustic	Aedes aegypti	No	-	Among individuals	Moledo Gesto et al. 2018
Sound of sexual partner	Females	Acoustic	Anopheles gambiae	Yes	Harmonic convergence	Within individuals	Garcia-Castillo et al. 2021
	Males			Yes	Increase in WBF Rapid frequency modulation Harmonic convergence
	Females	Acoustic	Anopheles albimanus	Yes	Increase in WBF Rapid frequency modulation Harmonic convergence	Within individuals	Pantoja-Sanchez et al. 2019
	Males			Yes	Increase in WBF Rapid frequency modulation Harmonic convergence
	Females	Acoustic	Anopheles coluzii	No	No response	Within individuals	Feugère et al. 2021
	Males			Yes	Increase in WBF
	Males	Acoustic	Anopheles coluzii	Yes	Increase in WBF	Within individuals	Feugère et al. 2022
	Females tethered	Acoustic	Aedes aegypti	Yes	Harmonic convergence	Within individuals	Aldersley and Cator. 2019
	Males free-flying			Yes	Rapid frequency modulation Harmonic convergence
	Females	Acoustic	Aedes aegypti	Yes	Harmonic convergence	Within individuals	Aldersley et al. 2016
	Males
	Females	Acoustic	Aedes aegypti	Yes	Harmonic convergence	Within individuals	Cator and Harrington 2011
	Males
	Females	Acoustic	Aedes aegypti	Yes	Harmonic convergence	Within individuals	Cator and Zanti 2016
	Males
	Females	Acoustic	Aedes aegypti	Yes	Harmonic convergence	Within individuals	Cator et al. 2009
	Males
	Females	Acoustic	Anopheles gambiae	Yes	Harmonic convergence	Within individuals	Cator et al. 2010
	Males
	Females	Acoustic	Aedes aegypti	Yes	Harmonic convergence	Within individuals	Cator et al. 2011
	Males
	Females	Acoustic	Toxorhynchites brevipalpis	Yes	Harmonic convergence	Within individuals	Gibson and Russel 2006
	Males
	Females	Acoustic	Aedes aegypti	Yes	Harmonic convergence	Within individuals	League et al. 2019
	Males
	Females	Acoustic	Aedes aegypti	Yes	Harmonic convergence	Within individuals	League et al. 2021
	Males
	Females	Acoustic	Aedes aegypti	Yes	Harmonic convergence	Within individuals	Gesto et al. 2018
	Males
	Females	Acoustic	Anopheles darlingi	Yes	Rapid frequency modulation Harmonic convergence	Within individuals	Montoya et al. 2021
	Males				Rapid frequency modulation Harmonic convergence
	Females	Acoustic	Anopheles gambiae	Yes	Harmonic convergence	Within individuals	Pennetier et al. 2010
	Males
	Females	Acoustic	Aedes aegypti	Yes	Harmonic convergence	Within individuals	Reitmayer et al. 2021
	Males
	Females	Acoustic	Culex quinquefasciatus	Yes	Increase in WBF Rapid frequency modulation	Within individuals	Simoes et al. 2016
	Males				Increase in WBF Rapid frequency modulation
	Females	Acoustic	Culex quinquefasciatus	Yes	Harmonic convergence	Within individuals	Warren et al. 2009
	Males
	Females	Acoustic	Culex quinquefasciatus	Yes	Harmonic convergence	Within individuals	Rajan et al. 2025
	Males
	Females	Acoustic	Aedes albopictus	Yes	Harmonic convergence	Within individuals
	Males
Sound of same-sex conspecific	Males	Acoustic	Aedes aegypti	Yes	Convergence of WBF when more males are present	Within invididual	Aldersley et al. 2017
	Males	Acoustic	Aedes aegypti	Yes	Convergence of WBF Divergence of WBF	Within invididual	Aldersley et al. 2016
	Females	Acoustic	Toxorhynchites brevipalpis	Yes	Convergence of WBF Divergence of WBF	Within individuals	Gibson and Russel 2006
	Males
Pure tone sounds	Females	Acoustic	Anopheles gambiae	Yes	Harmonic convergence	Within invididual	Cator et al. 2010
	Males
	Females	Acoustic	Toxorhynchites brevipalpis	Yes	Harmonic convergence	Within individuals	Gibson and Russel 2006
	Males
	Males	Acoustic	Culex quinquefasciatus	Yes	Increase in WBF Rapid frequency modulation	Within individuals	Simoes et al. 2016
	Males	Acoustic	Anopheles coluzzii	Yes	Increase in WBF Rapid frequency modulation	Within individuals	Simoes et al. 2017
	Males	Acoustic	Anopheles gambiae s.s.	Yes	Increase in WBF Rapid frequency modulation
	Males	Acoustic	Anopheles	Yes	Increase in WBF	Within individuals	Somers et al. 2022
	Males	Acoustic	Aedes communis	Yes	Increase in WBF	Within individuals	Lapshin and Voronstov 2021
	Males	Acoustic	Culex quinquefasciatus	Yes	Rapid frequency modulation	Within individuals	Simoes et al. 2018

## Sheet: References
Aldersley, Andrew, and Lauren J. Cator. 2019. ‘Female Resistance and Harmonic Convergence Influence Male Mating Success in Aedes Aegypti’. Scientific Reports 9(1):2145. doi:10.1038/s41598-019-38599-3.
Aldersley, Andrew, Alan Champneys, Martin Homer, Nikolai W. F. Bode, and Daniel Robert. 2017. ‘Emergent Acoustic Order in Arrays of Mosquitoes’. Current Biology 27(22):R1208–10. doi:10.1016/j.cub.2017.09.055.
Aldersley, Andrew, Alan Champneys, Martin Homer, and Daniel Robert. 2016. ‘Quantitative Analysis of Harmonic Convergence in Mosquito Auditory Interactions’. Journal of The Royal Society Interface 13(117):20151007. doi:10.1098/rsif.2015.1007.
Arthur, Benjamin J., Kevin S. Emr, Robert A. Wyttenbach, and Ronald R. Hoy. 2014. ‘Mosquito ( Aedes Aegypti ) Flight Tones: Frequency, Harmonicity, Spherical Spreading, and Phase Relationships’. The Journal of the Acoustical Society of America 135(2):933–41. doi:10.1121/1.4861233.
Belton, P. 1986. ‘Sounds of Insects in Flight’. Pp. 60–70 in Insect Flight, Proceedings in Life Sciences, edited by W. Danthanarayana. Berlin, Heidelberg: Springer Berlin Heidelberg.
Belton, Peter, and Robert A. Costello. 1979. ‘Flight Sounds of the Females of Some Mosquitoes of Western Canada’. Entomologia Experimentalis et Applicata 26(1):105–14. doi:10.1111/j.1570-7458.1979.tb02904.x.
Brogdon, William G. 1998. ‘Measurement of Flight Tone Differentiates Among Members of the Anopheles Gambiae Species Complex (Diptera: Culicidae)’. Journal of Medical Entomology 35(5):681–84. doi:10.1093/jmedent/35.5.681.
Cator, Lauren J., Ben J. Arthur, Laura C. Harrington, and Ronald R. Hoy. 2009. ‘Harmonic Convergence in the Love Songs of the Dengue Vector Mosquito’. Science 323(5917):1077–79. doi:10.1126/science.1166541.
Cator, Lauren J., Benjamin J. Arthur, Alongkot Ponlawat, and Laura C. Harrington. 2011. ‘Behavioral Observations and Sound Recordings of Free-Flight Mating Swarms of Ae. Aegypti (Diptera: Culicidae) in Thailand’. Journal of Medical Entomology 48(4):941–46. doi:10.1603/ME11019.
Cator, Lauren J., and Laura C. Harrington. 2011. ‘The Harmonic Convergence of Fathers Predicts the Mating Success of Sons in Aedes Aegypti’. Animal Behaviour 82(4):627–33. doi:10.1016/j.anbehav.2011.07.013.
Cator, Lauren J., Kija R. Ng’Habi, Ronald R. Hoy, and Laura C. Harrington. 2010. ‘Sizing up a Mate: Variation in Production and Response to Acoustic Signals in Anopheles Gambiae’. Behavioral Ecology 21(5):1033–39. doi:10.1093/beheco/arq087.
Cator, Lauren J., and Zacharo Zanti. 2016. ‘Size, Sounds and Sex: Interactions between Body Size and Harmonic Convergence Signals Determine Mating Success in Aedes Aegypti’. Parasites & Vectors 9(1):622. doi:10.1186/s13071-016-1914-6.
Costello, R. A. 1974. ‘Effects of Environmental and Physiological Factors on the Acoustic Behavior of Aedes Aegypti (L.) (Diptera: Culicidae).’ Biological Sciences, Simon Fraser University, Burnaby, Canada.
De Nadai, B. L., A. G. Maletzke, J. J. Corbi, G. E. A. P. A. Batista, and M. H. Reiskind. 2021. ‘The Impact of Body Size on Aedes [ Stegomyia ] Aegypti Wingbeat Frequency: Implications for Mosquito Identification’. Medical and Veterinary Entomology 35(4):617–24. doi:10.1111/mve.12540.
Feugère, Lionel, Gabriella Gibson, Nicholas C. Manoukis, and Olivier Roux. 2021. ‘Mosquito Sound Communication: Are Male Swarms Loud Enough to Attract Females?’
Feugère, Lionel, Olivier Roux, and Gabriella Gibson. 2022. ‘Behavioural Analysis of Swarming Mosquitoes Reveals High Hearing Sensitivity in Anopheles Coluzzii’. Journal of Experimental Biology 225(5):jeb243535. doi:10.1242/jeb.243535.
Garcia Castillo, Stefano S., Kevin S. Pritts, Raksha S. Krishnan, Laura C. Harrington, and Garrett P. League. 2021. ‘Harmonic Convergence Coordinates Swarm Mating by Enhancing Mate Detection in the Malaria Mosquito Anopheles Gambiae’. Scientific Reports 11(1):24102. doi:10.1038/s41598-021-03236-5.
Gesto, João Silveira Moledo, Alejandra Saori Araki, Eric Pearce Caragata, Caroline Dantas De Oliveira, Ademir Jesus Martins, Rafaela Vieira Bruno, and Luciano Andrade Moreira. 2018. ‘In Tune with Nature: Wolbachia Does Not Prevent Pre-Copula Acoustic Communication in Aedes Aegypti’. Parasites & Vectors 11(1):109. doi:10.1186/s13071-018-2695-x.
Gibson, Gabriella, and Ian Russell. 2006. ‘Flying in Tune: Sexual Recognition in Mosquitoes’. Current Biology 16(13):1311–16. doi:10.1016/j.cub.2006.05.053.
Kahn, M. C., W. Celestin, and W. Offenhauser. 1945. ‘Recording of Sounds Produced by Certain Disease-Carrying Mosquitoes’. Science 101(2622):335–36.
Kim, Dongmin, Terry J. DeBriere, and Nathan D. Burkett-Cadena. 2024. ‘Effect of Physiological and Environmental Factors on Mosquito Wingbeat Frequency’. Journal of Vector Ecology 49(2). doi:10.52707/1081-1710-49.2.R70.
Lapshin, Dmitry. N., and Dmitry. D. Vorontsov. 2021. ‘Frequency Tuning of Swarming Male Mosquitoes (Aedes Communis, Culicidae) and Its Neural Mechanisms’. Journal of Insect Physiology 132:104233. doi:10.1016/j.jinsphys.2021.104233.
League, Garrett P., Lindsay L. Baxter, Mariana F. Wolfner, and Laura C. Harrington. 2019. ‘Male Accessory Gland Molecules Inhibit Harmonic Convergence in the Mosquito Aedes Aegypti’. Current Biology 29(6):R196–97. doi:10.1016/j.cub.2019.02.005.
League, Garrett P., Laura C. Harrington, Sylvie A. Pitcher, Julie K. Geyer, Lindsay L. Baxter, Julian Montijo, John G. Rowland, Lynn M. Johnson, Courtney C. Murdock, and Lauren J. Cator. 2021. ‘Sexual Selection Theory Meets Disease Vector Control: Testing Harmonic Convergence as a “Good Genes” Signal in Aedes Aegypti Mosquitoes’ edited by P. Kittayapong. PLOS Neglected Tropical Diseases 15(7):e00…
Montoya, Jose Pablo, Hoover Pantoja-Sánchez, Sebastian Gomez, Frank William Avila, and Catalina Alfonso-Parra. 2021. ‘Flight Tone Characterisation of the South American Malaria Vector Anopheles Darlingi (Diptera: Culicidae)’. Memórias Do Instituto Oswaldo Cruz 116:e200497. doi:10.1590/0074-02760200497.
Ogawa, K. I., and T. Kanda. 1986. ‘Wingbeat Frequencies of Some Anopheline Mosquitoes of East Asia (Diptera: Culicidae)’. Applied Entomology and Zoology 21(3):430–35.
Pantoja-Sánchez, Hoover, Sebastián Gomez, Viviana Velez, Frank W. Avila, and Catalina Alfonso-Parra. 2019. ‘Precopulatory Acoustic Interactions of the New World Malaria Vector Anopheles Albimanus (Diptera: Culicidae)’. Parasites & Vectors 12(1):386. doi:10.1186/s13071-019-3648-8.
Park, Doyeon, Joy Bowles, Benjamin McKenzie, Haripriya Vaidehi Narayanan, Manu Prakash, Byron Blagburn, Lindsay Starkey, and Sarah Zohdy. 2020. ‘An Investigation of Dirofilaria Immitis Infection and Its Effects on Mosquito Wingbeat Frequencies’. Veterinary Parasitology 283:109112. doi:10.1016/j.vetpar.2020.109112.
Park, Doyeon, Joy Bowles, Kate Norrid, F. Stephen Dobson, Ash Abebe, Haripriya Vaidehi Narayanan, Manu Prakash, Byron Blagburn, Lindsay Starkey, and Sarah Zohdy. 2023. ‘Effect of Age on Wingbeat Frequency of Aedes aegypti and Potential Application for Age Estimation of Mosquitoes’. Medical and Veterinary Entomology 37(3):491–98. doi:10.1111/mve.12647.
Pennetier, Cédric, Ben Warren, K. Roch Dabiré, Ian J. Russell, and Gabriella Gibson. 2010. ‘“Singing on the Wing” as a Mechanism for Species Recognition in the Malarial Mosquito Anopheles Gambiae’. Current Biology 20(2):131–36. doi:10.1016/j.cub.2009.11.040.
Perevozkin, Valery P., and Sergey S. Bondarchuk. 2015. ‘Species Specificity of Acoustic Signals of Malarial Mosquitoes of Anopheles Maculipennis Complex’. International Journal of Mosquito Research 2(3):150–55.
Rajan, P., Diganta Goswami, Vanlalhmuaka, Sibnarayan Datta, Bipul Rabha, and Dev Vrat Kamboj. 2025. ‘Acoustic Behaviour and Flight Tone Frequency Changes in Adult Aedes Albopictus and Culex Quinquefasciatus Mosquitoes’. Scientific Reports 15(1):15499. doi:10.1038/s41598-025-89608-7.
Reitmayer, Christine M., Ashutosh K. Pathak, Laura C. Harrington, Melinda A. Brindley, Lauren J. Cator, and Courtney C. Murdock. 2021. ‘Sex, Age, and Parental Harmonic Convergence Behavior Affect the Immune Performance of Aedes Aegypti Offspring’. Communications Biology 4(1):723. doi:10.1038/s42003-021-02236-5.
Simões, P. M. V., R. Ingham, G. Gibson, and I. J. Russell. 2018. ‘Masking of an Auditory Behaviour Reveals How Male Mosquitoes Use Distortion to Detect Females’. Proceedings of the Royal Society B: Biological Sciences 285(1871):20171862. doi:10.1098/rspb.2017.1862.
Simões, Patrício M. V., Gabriella Gibson, and Ian J. Russell. 2017. ‘Pre-Copula Acoustic Behaviour of Males in the Malarial Mosquitoes Anopheles Coluzzii and Anopheles Gambiae s.s. Does Not Contribute to Reproductive Isolation’. Journal of Experimental Biology 220(3):379–85. doi:10.1242/jeb.149757.
Simões, Patrício M. V., Robert A. Ingham, Gabriella Gibson, and Ian J. Russell. 2016. ‘A Role for Acoustic Distortion in Novel Rapid Frequency Modulation Behaviour in Free-Flying Male Mosquitoes’. Journal of Experimental Biology jeb.135293. doi:10.1242/jeb.135293.
Somers, Jason, Marcos Georgiades, Matthew P. Su, Judit Bagi, Marta Andrés, Alexandros Alampounti, Gordon Mills, Watson Ntabaliba, Sarah J. Moore, Roberta Spaccapelo, and Joerg T. Albert. 2022. ‘Hitting the Right Note at the Right Time: Circadian Control of Audibility in Anopheles Mosquito Mating Swarms Is Mediated by Flight Tones’. Science Advances 8(2):eabl4844. doi:10.1126/sciadv.abl4844.
Staunton, Kyran M., Lili Usher, Tim Prachar, Scott A. Ritchie, Nigel Snoad, and Brian J. Johnson. 2019. ‘A Novel Methodology For Recording Wing Beat Frequencies of Untethered Male and Female Aedes Aegypti’. Journal of the American Mosquito Control Association 35(3):169–77. doi:10.2987/18-6799.1.
Villarreal, Susan M., Olivia Winokur, and Laura Harrington. 2017. ‘The Impact of Temperature and Body Size on Fundamental Flight Tone Variation in the Mosquito Vector Aedes Aegypti (Diptera: Culicidae): Implications for Acoustic Lures’. Journal of Medical Entomology 54(5):1116–21. doi:10.1093/jme/tjx079.
Warren, Ben, Gabriella Gibson, and Ian J. Russell. 2009. ‘Sex Recognition through Midflight Mating Duets in Culex Mosquitoes Is Mediated by Acoustic Distortion’. Current Biology 19(6):485–91. doi:10.1016/j.cub.2009.01.059.
Wekesa, J. W., W. G. Brogdon, W. A. Hawley, and N. J. Besansky. 1998. ‘Flight Tone of Field‐collected Populations of Anopheles Gambiae and An. Arabiensis (Diptera: Culicidae)’. Physiological Entomology 23(3):289–94. doi:10.1046/j.1365-3032.1998.233087.x.
