# Supplementary material for: Proximate determinants of the frequency of mosquito sounds: separating species-specific effects from environmentally driven variations - Implications for AI species recognition
Source: PLoS One. 2026 Mar 4;21(3):e0343060. doi: 10.1371/journal.pone.0343060 (PMC12959652; doi:10.1371/journal.pone.0343060)
Supplement: S2 Table — WBF = wingbeat frequency. (XLSX) [file pone.0343060.s002.xlsx]

## Sheet: Table
Factor	Detail	Recording type	Species	Impact	Direction of the effect	Within or among individual	Reference
Temperature	Environmental temperature	Opto-acoustic	Aedes aegypti	Yes	WBF increased with increased temperatures	Among individuals	De Nadai et al. 2021
	Environmental temperature	Acoustic	Aedes aegypti	Yes	WBF increased with increased temperature	Among individuals	Staunton et al. 2019
	Environmental temperature	Acoustic	Aedes aegypti	Yes	WBF increased with increased temperature	Among individuals	Villarreal et al. 2017
	Environmental temperature	Acoustic	Aedes aegypti	Yes	WBF increased with increased temperature	Within individuals	Costello 1974
Relative humidity	-	Acoustic	Aedes aegypti	Yes	WBF increased with increased RH, but only at 34°C, not at 26°C	Within individuals	Costello 1974
Wind	-	Acoustic	Aedes aegypti	Yes	WBF decreased with increased wind velocity	NA	Belton 1986
Atmospheric pressure	-	Acoustic	Aedes aegypti	No	-	Within individuals	Costello 1974
	-	Acoustic	Aedes aegypti	Yes	WBF decreased with both increase and decrease in pressure	NA	Belton 1986
Light	-	Acoustic	Aedes aegypti	No	-	Within individuals	Costello 1974
Time of day	Day/Night	Opto-acoustic	Culex quinquefasciatus	Yes	WBF higher during day than during the night	Among individuals	Kim et al. 2024
Density	Number of female in cage	Opto-acoustic	Culex quinquefasciatus	Yes	WBF decreased with increased density	Among individuals	Kim et al. 2024

## Sheet: References
Belton, P. 1986. ‘Sounds of Insects in Flight’. Pp. 60–70 in Insect Flight, Proceedings in Life Sciences, edited by W. Danthanarayana. Berlin, Heidelberg: Springer Berlin Heidelberg.
Costello, R. A. 1974. ‘Effects of Environmental and Physiological Factors on the Acoustic Behavior of Aedes Aegypti (L.) (Diptera: Culicidae).’ Biological Sciences, Simon Fraser University, Burnaby, Canada.
De Nadai, B. L., A. G. Maletzke, J. J. Corbi, G. E. A. P. A. Batista, and M. H. Reiskind. 2021. ‘The Impact of Body Size on Aedes [ Stegomyia ] Aegypti Wingbeat Frequency: Implications for Mosquito Identification’. Medical and Veterinary Entomology 35(4):617–24. doi:10.1111/mve.12540.
Kim, Dongmin, Terry J. DeBriere, and Nathan D. Burkett-Cadena. 2024. ‘Effect of Physiological and Environmental Factors on Mosquito Wingbeat Frequency’. Journal of Vector Ecology 49(2). doi:10.52707/1081-1710-49.2.R70.
Staunton, Kyran M., Lili Usher, Tim Prachar, Scott A. Ritchie, Nigel Snoad, and Brian J. Johnson. 2019. ‘A Novel Methodology For Recording Wing Beat Frequencies of Untethered Male and Female Aedes Aegypti’. Journal of the American Mosquito Control Association 35(3):169–77. doi:10.2987/18-6799.1.
Villarreal, Susan M., Olivia Winokur, and Laura Harrington. 2017. ‘The Impact of Temperature and Body Size on Fundamental Flight Tone Variation in the Mosquito Vector Aedes Aegypti (Diptera: Culicidae): Implications for Acoustic Lures’. Journal of Medical Entomology 54(5):1116–21. doi:10.1093/jme/tjx079.
