# Supplementary material for: Proximate determinants of the frequency of mosquito sounds: separating species-specific effects from environmentally driven variations - Implications for AI species recognition
Source: PLoS One. 2026 Mar 4;21(3):e0343060. doi: 10.1371/journal.pone.0343060 (PMC12959652; doi:10.1371/journal.pone.0343060)
Supplement: S3 Table — (XLSX) [file pone.0343060.s003.xlsx]

## Sheet: Sheet1
Settlement	species	individuals	lat	long
Balatonkenese	2	10	47.043895	18.124573
Budakeszi	3	30	47.526333	18.926472
Budapest	3	47	47.49833	19.0408333
Debrecen	3	50	47.56011	21.621722
Sarród	3	66	47.679667	17.130389
Göd	1	50	47.69296237	19.13869184
Győrzámoly	1	15	47.742098	17.576806
Leányfalu	3	49	47.724572	19.018166
Pér	1	2	47.61663	17.799343
Pomáz	1	4	47.664858	18.983438
Seregélyes	1	1	47.114426	18.581074
Siofok	3	34	46.9238889	18.09
Székkutas	1	1	46.462996	20.542258
Sződliget	5	68	47.733527	19.135251
Tihany	2	4	46.927501	17.861196
Vértesacsa	3	6	47.374197	18.581178
Zsámbék	3	6	47.5480556	18.718333
