# Supplementary material for: Proximate determinants of the frequency of mosquito sounds: separating species-specific effects from environmentally driven variations - Implications for AI species recognition
Source: PLoS One. 2026 Mar 4;21(3):e0343060. doi: 10.1371/journal.pone.0343060 (PMC12959652; doi:10.1371/journal.pone.0343060)
Supplement: S4 Table — (XLSX) [file pone.0343060.s004.xlsx]

## Sheet: Sheet1
	Intercept only					With fixed predictors
Random effects						Random effects
	Fitted model		Repeatability analysis				Fitted model		Repeatability analysis
Groups	N	Variance	Repeatability	95% CI		Groups	N	Variance	Repeatability	95% CI
individual	263	0.0088	0.388	[0.243 ; 0.628]		individual	263	0.0029	0.267	[0.139 ; 0.505]
origin	15	0.0033	0.145	[0.028 ; 0.349]		origin	15	0.0019	0.177	[0.051 ; 0.414]
species	9	0.0104	0.460	[0.074 ; 0.687]		species	9	0.0058	0.543	[0.191 ; 0.735]
Residual		0.0001				Residual		0.0001
Fixed effects						Fixed effects
	Estimate	Std. Error	t value				Estimate	Std. Error	t value	Chisq	Df	Pr(>Chisq)
(Intercept)	2.547	0.0392	65.02			(Intercept)	2.4090	0.0870	27.703
						sex	0.1792	0.0120	14.964	223.919	1	< 0.001
						temperature	0.0065	0.0026	2.528	6.3894	1	0.01148
						humidity	-0.0009	0.0006	-1.598	2.5520	1	0.11015
						wing size	-0.0058	0.0056	-1.044	1.0904	1	0.29638
						age	0.0007	0.0005	1.492	2.2254	1	0.13576
						time of day	-0.0005	0.0019	-0.279	0.0781	1	0.7799
						recording system	-0.0037	0.0085	-0.433	0.1872	1	0.66522
