# Supplementary material for: Proximate determinants of the frequency of mosquito sounds: separating species-specific effects from environmentally driven variations - Implications for AI species recognition
Source: PLoS One. 2026 Mar 4;21(3):e0343060. doi: 10.1371/journal.pone.0343060 (PMC12959652; doi:10.1371/journal.pone.0343060)
Supplement: S5 Table — (XLSX) [file pone.0343060.s005.xlsx]

## Sheet: Sheet1
	Humidity		Time of recording		Age		Wing_standard		Wing
	F	M	F	M	F	M	F	M	F	M
Predictor	< 0.001	< 0.001	0.001	0.0013	< 0.001	< 0.001	0.945	0.300	0.001	0.776
Random slope	< 0.001	< 0.001	< 0.001	< 0.001	< 0.001	0.370	< 0.001	0.0004	< 0.001	0.0006
